# Supplementary material for: Diagnostic and prognostic biomarker potential of kallikrein family genes in different cancer types
Source: Oncotarget. 2018 Apr 3;9(25):17876–88. doi: 10.18632/oncotarget.24947 (PMC5915161; doi:10.18632/oncotarget.24947)
Supplement: Supplementary file 2 [file oncotarget-09-17876-s002.xlsx]

## Sheet: File S1-Table
Gene	Cancer	FC	pval	Control Mean (normalized count+1)	Control SD (normalized count+1)	Tumor Mean (normalized count+1)	Tumor SD (normalized count+1)	AUC	AUC (95%CI)	Survival HR	Survival pval
KLK1	BLCA	0.853435	0.619	7.14116	3.79511	6.09452	4.14367	0.556	0.556 ( 0.489 - 0.623 )	0.984404	0.917044
KLK1	BRCA	0.565024	3.89e-10	9.94569	2.29487	5.61956	3.30178	0.669	0.669 ( 0.641 - 0.697 )	0.762598	0.0987321
KLK1	COAD	0.231851	5.01e-20	1235.41	1.89624	286.431	3.30293	0.874	0.874 ( 0.839 - 0.909 )	0.990718	0.969413
KLK1	ESCA	1.90468	0.109	18.9322	3.24028	36.0599	4.65294	0.627	0.627 ( 0.551 - 0.703 )	0.668232	0.0804348
KLK1	HNSC	0.409786	0.0212	59.135	11.6168	24.2327	3.43948	0.579	0.579 ( 0.534 - 0.624 )	1.09385	0.508558
KLK1	KICH	31.9764	6.65e-09	195.29	7.6761	6244.69	9.18479	0.893	0.893 ( 0.861 - 0.925 )	0.117211	0.0151673
KLK1	KIRC	0.0193143	4.34e-24	157.697	9.57089	3.04579	6.51474	0.921	0.921 ( 0.9 - 0.942 )	1.28635	0.0981229
KLK1	KIRP	0.0106165	2.7e-14	357.836	7.723	3.79897	5.91813	0.943	0.943 ( 0.915 - 0.971 )	1.64004	0.105354
KLK1	LIHC	1.25541	0.00172	1.21184	1.51135	1.52136	2.14982	0.589	0.589 ( 0.55 - 0.628 )	1.30822	0.132382
KLK1	LUAD	0.756529	0.0202	7.3731	2.24397	5.57796	3.36132	0.609	0.609 ( 0.57 - 0.648 )	0.9526	0.742746
KLK1	LUSC	1.36241	0.0184	8.01655	2.27821	10.9219	3.53914	0.572	0.572 ( 0.533 - 0.611 )	1.21976	0.150287
KLK1	PRAD	0.530177	0.00201	54.0224	3.91573	28.6414	3.17702	0.682	0.682 ( 0.641 - 0.723 )	1.1676	0.807486
KLK1	STAD	1.85457	0.0599	41.9939	6.16159	77.8805	5.58348	0.592	0.592 ( 0.547 - 0.637 )	1.07239	0.662566
KLK1	THCA	0.137934	2.36e-22	58.6369	2.86189	8.08803	5.82869	0.85	0.85 ( 0.819 - 0.881 )	1.46537	0.446275
KLK1	UCEC	0.208417	0.000685	34.9428	6.79304	7.28266	5.28745	0.737	0.737 ( 0.679 - 0.795 )	1.01082	0.975894
KLK2	BLCA	2.01858	2.42e-05	1.23562	1.71344	2.49419	4.04872	0.706	0.706 ( 0.656 - 0.756 )	1.27386	0.108023
KLK2	BRCA	0.471765	1.39e-05	6.5785	5.66283	3.1035	3.09059	0.621	0.621 ( 0.593 - 0.649 )	0.811744	0.204017
KLK2	COAD	1.17089	0.034	1.65983	1.47159	1.94348	2.01549	0.529	0.529 ( 0.483 - 0.575 )	1.42137	0.14996
KLK2	ESCA	1.95708	5.98e-14	1.0403	1.14001	2.03595	2.45366	0.796	0.796 ( 0.744 - 0.848 )	1.06724	0.780505
KLK2	HNSC	0.716386	0.104	3.37251	3.65835	2.41602	2.92006	0.566	0.566 ( 0.521 - 0.611 )	1.02821	0.837047
KLK2	KICH	12.3654	6.54e-24	1.11066	1.2122	13.7337	3.74775	0.99	0.99 ( 0.981 - 0.999 )	0.753938	0.674537
KLK2	KIRC	1.21739	4.68e-06	1.09601	1.28448	1.33427	1.99665	0.581	0.581 ( 0.548 - 0.614 )	1.68775	0.000584227
KLK2	KIRP	0.717128	0.15	2.43339	3.39453	1.74505	3.18567	0.6	0.6 ( 0.547 - 0.653 )	1.22717	0.509224
KLK2	LIHC	1.93176	1.83e-12	1.06312	1.42005	2.05369	4.21522	0.658	0.658 ( 0.622 - 0.694 )	0.945994	0.770264
KLK2	LUAD	0.990627	0.948	1.76459	2.93897	1.74805	2.32082	0.452	0.452 ( 0.415 - 0.489 )	0.934989	0.650188
KLK2	LUSC	2.08789	7.36e-11	1.40829	1.8388	2.94036	3.24983	0.712	0.712 ( 0.681 - 0.743 )	1.42648	0.0104753
KLK2	PRAD	3.44662	0.000234	35348.9	9.46237	121834	1.85509	0.74	0.74 ( 0.711 - 0.769 )	1.1279	0.8498
KLK2	STAD	1.48095	7.07e-05	1.33901	1.61866	1.98301	2.29615	0.651	0.651 ( 0.609 - 0.693 )	1.13168	0.441806
KLK2	THCA	0.0756243	2.91e-61	124.183	1.77057	9.39124	4.30238	0.943	0.943 ( 0.923 - 0.963 )	0.629979	0.366832
KLK2	UCEC	0.268458	0.00164	11.0182	5.88545	2.95793	3.73485	0.726	0.726 ( 0.667 - 0.785 )	0.760009	0.439096
KLK3	BLCA	1.44405	0.0869	1.34597	2.31083	1.94364	4.40081	0.588	0.588 ( 0.528 - 0.648 )	1.07919	0.63788
KLK3	BRCA	0.245777	3.42e-13	9.40457	5.99729	2.31143	3.8902	0.76	0.76 ( 0.734 - 0.786 )	0.942994	0.720643
KLK3	COAD	0.230532	9e-15	24.774	2.28987	5.7112	3.8656	0.821	0.821 ( 0.781 - 0.861 )	0.805134	0.373815
KLK3	ESCA	1.56496	1.34e-07	1.04566	1.15959	1.63641	2.32269	0.683	0.683 ( 0.613 - 0.753 )	1.05237	0.826169
KLK3	HNSC	0.323859	0.000165	5.42798	6.00242	1.7579	3.15145	0.691	0.691 ( 0.647 - 0.735 )	1.15892	0.283745
KLK3	KICH	68.929	9.91e-29	3.49022	2.22515	240.577	3.27973	0.974	0.974 ( 0.96 - 0.988 )	0.385135	0.164027
KLK3	KIRC	0.465726	1.25e-11	3.11596	2.1378	1.45118	3.03441	0.829	0.829 ( 0.8 - 0.858 )	1.03411	0.848026
KLK3	KIRP	0.216474	6.52e-07	9.4434	3.9671	2.04425	4.31655	0.859	0.859 ( 0.818 - 0.9 )	1.33262	0.340749
KLK3	LIHC	1.57068	0.000133	1.10124	1.80584	1.7297	4.61454	0.576	0.576 ( 0.536 - 0.616 )	0.779883	0.328403
KLK3	LUAD	0.626785	0.0195	1.9582	4.38734	1.22737	1.90556	0.564	0.564 ( 0.525 - 0.603 )	1.03834	0.832147
KLK3	LUSC	0.767297	0.0306	1.51703	2.29443	1.16401	1.83329	0.636	0.636 ( 0.594 - 0.678 )	1.29438	0.163275
KLK3	PRAD	2.92339	0.000794	121498	8.66862	355185	1.98057	0.676	0.676 ( 0.643 - 0.709 )	0.523455	0.34578
KLK3	STAD	1.48752	0.000175	1.36495	1.67364	2.03039	2.58693	0.628	0.628 ( 0.585 - 0.671 )	1.18552	0.287262
KLK3	THCA	0.293597	5.39e-16	11.3475	2.3144	3.3316	4.72955	0.819	0.819 ( 0.786 - 0.852 )	1.11839	0.823094
KLK3	UCEC	0.453467	0.0385	5.2382	5.52242	2.37535	3.88333	0.656	0.656 ( 0.595 - 0.717 )	0.743028	0.404328
KLK4	BLCA	2.22073	0.00238	1.70938	2.62022	3.79608	4.3313	0.692	0.692 ( 0.641 - 0.743 )	1.19094	0.247302
KLK4	BRCA	4.91917	1.68e-37	6.38507	2.51651	31.4092	4.63891	0.803	0.803 ( 0.787 - 0.819 )	0.992398	0.962774
KLK4	COAD	0.538089	3.09e-05	12.2294	2.13136	6.5805	3.54955	0.68	0.68 ( 0.634 - 0.726 )	1.13091	0.61742
KLK4	ESCA	3.22087	4.98e-10	1.30895	1.39121	4.21596	3.65415	0.792	0.792 ( 0.739 - 0.845 )	1.31989	0.243603
KLK4	HNSC	1.38472	0.0242	3.86551	2.38531	5.35264	3.17825	0.58	0.58 ( 0.539 - 0.621 )	0.993613	0.962283
KLK4	KICH	233.877	5.51e-38	4.36682	2.03033	1021.3	4.93568	0.989	0.989 ( 0.98 - 0.998 )	0.110246	0.0116087
KLK4	KIRC	1.03947	0.706	2.29182	1.88221	2.38228	5.0525	0.361	0.361 ( 0.326 - 0.396 )	1.63008	0.00149221
KLK4	KIRP	1.29582	0.115	4.18979	1.93897	5.42921	6.92412	0.447	0.447 ( 0.394 - 0.5 )	0.823239	0.522797
KLK4	LIHC	2.03744	2.73e-13	1.11008	1.31171	2.26173	5.24188	0.623	0.623 ( 0.585 - 0.661 )	1.20008	0.311339
KLK4	LUAD	1.16723	0.183	2.57195	2.23787	3.00205	2.94922	0.52	0.52 ( 0.482 - 0.558 )	0.884938	0.410797
KLK4	LUSC	1.98005	1.07e-09	1.93848	1.86051	3.83829	2.99951	0.699	0.699 ( 0.667 - 0.731 )	1.19153	0.20392
KLK4	PRAD	2.75734	9.59e-05	6293.94	5.57331	17354.5	1.981	0.714	0.714 ( 0.683 - 0.745 )	0.433484	0.216558
KLK4	STAD	1.91542	1.1e-06	1.60619	1.83283	3.07653	3.69792	0.65	0.65 ( 0.608 - 0.692 )	1.37927	0.0455094
KLK4	THCA	0.108185	1.72e-45	103.675	1.91479	11.2161	4.75213	0.914	0.914 ( 0.89 - 0.938 )	2.49693	0.0793885
KLK4	UCEC	0.164486	0.000854	34.9988	9.63322	5.75681	5.86692	0.731	0.731 ( 0.672 - 0.79 )	0.66794	0.260222
KLK5	BLCA	2.43145	0.046	2.34817	5.71566	5.70946	13.3863	0.592	0.592 ( 0.532 - 0.652 )	1.88782	2.73941e-05
KLK5	BRCA	0.0899194	1.1e-21	450.228	8.46718	40.4842	10.3412	0.8	0.8 ( 0.776 - 0.824 )	0.875643	0.414667
KLK5	COAD	1.38503	4.14e-07	1.12341	1.25075	1.55596	2.40688	0.587	0.587 ( 0.544 - 0.63 )	1.22613	0.408038
KLK5	ESCA	2.56695	0.33	13.6506	19.9957	35.0404	15.0503	0.616	0.616 ( 0.539 - 0.693 )	0.850403	0.485267
KLK5	HNSC	1.1636	0.599	441.052	5.7781	513.21	12.6814	0.565	0.565 ( 0.524 - 0.606 )	1.14345	0.323353
KLK5	KICH	0.190899	3.86e-05	6.16565	5.17138	1.17702	1.51974	0.818	0.818 ( 0.765 - 0.871 )	1.22215	0.802175
KLK5	KIRC	0.155004	2.04e-16	8.80584	4.40735	1.36494	1.97226	0.838	0.838 ( 0.809 - 0.867 )	1.13704	0.426256
KLK5	KIRP	0.138569	4.23e-09	12.0545	4.04806	1.67038	2.6538	0.852	0.852 ( 0.81 - 0.894 )	1.60187	0.115303
KLK5	LIHC	1.01991	0.783	1.1099	1.60921	1.132	1.5718	0.52	0.52 ( 0.479 - 0.561 )	0.866003	0.634994
KLK5	LUAD	0.271233	3.07e-07	13.7216	5.34897	3.72177	5.75898	0.757	0.757 ( 0.721 - 0.793 )	1.19617	0.226444
KLK5	LUSC	0.934259	0.82	13.2935	7.47889	12.4196	8.68301	0.522	0.522 ( 0.481 - 0.563 )	1.10976	0.450042
KLK5	PRAD	0.676392	0.00923	4.05229	2.71618	2.74094	2.68263	0.625	0.625 ( 0.584 - 0.666 )	0.49638	0.288091
KLK5	STAD	0.727999	0.433	3.73016	10.1724	2.71555	5.10822	0.455	0.455 ( 0.408 - 0.502 )	0.912565	0.567554
KLK5	THCA	2.6617	4.87e-11	3.18892	2.35422	8.48795	5.73186	0.648	0.648 ( 0.615 - 0.681 )	0.362612	0.0503338
KLK5	UCEC	1.0886	0.803	7.32466	4.24655	7.97361	8.67355	0.462	0.462 ( 0.401 - 0.523 )	1.66815	0.149745
KLK6	BLCA	3.33821	0.055	3.64889	12.3484	12.1808	13.8847	0.679	0.679 ( 0.626 - 0.732 )	1.71374	0.000353242
KLK6	BRCA	0.155002	7.31e-19	154.784	6.15604	23.9918	9.30712	0.765	0.765 ( 0.739 - 0.791 )	0.877737	0.423454
KLK6	COAD	105.915	4.14e-100	1.40451	1.57379	148.759	7.27829	0.988	0.988 ( 0.983 - 0.993 )	0.849759	0.502412
KLK6	ESCA	17.0433	0.00866	20.6938	17.9004	352.692	9.02317	0.778	0.778 ( 0.723 - 0.833 )	0.741745	0.199074
KLK6	HNSC	0.412411	0.003	1196.87	5.98256	493.6	8.1032	0.631	0.631 ( 0.586 - 0.676 )	1.08391	0.551761
KLK6	KICH	0.0766502	1.66e-06	67.6285	7.63669	5.18374	4.05061	0.838	0.838 ( 0.787 - 0.889 )	1.14885	0.836107
KLK6	KIRC	0.0221464	6.02e-25	96.9641	8.01562	2.14741	3.2931	0.928	0.928 ( 0.908 - 0.948 )	1.07182	0.64677
KLK6	KIRP	0.0240667	7.81e-13	157.045	6.67054	3.77955	6.23114	0.902	0.902 ( 0.867 - 0.937 )	3.38158	0.000143866
KLK6	LIHC	1.23023	0.0376	1.24312	1.83493	1.52931	2.48996	0.579	0.579 ( 0.54 - 0.618 )	1.57897	0.0124412
KLK6	LUAD	6.91489	3.62e-32	1.67184	2.09167	11.5606	9.67857	0.788	0.788 ( 0.764 - 0.812 )	1.29414	0.0819905
KLK6	LUSC	18.7001	9.29e-47	2.26525	2.11429	42.3605	8.96922	0.882	0.882 ( 0.865 - 0.899 )	1.17373	0.245592
KLK6	PRAD	0.560547	0.000245	3.86107	2.8194	2.16431	2.18091	0.675	0.675 ( 0.634 - 0.716 )	0.565775	0.412628
KLK6	STAD	11.4707	6.09e-06	9.95406	14.3797	114.18	12.3855	0.764	0.764 ( 0.731 - 0.797 )	0.768427	0.10191
KLK6	THCA	12.2222	1.06e-64	1.33962	1.69134	16.3731	8.89996	0.828	0.828 ( 0.807 - 0.849 )	0.732395	0.534696
KLK6	UCEC	0.728873	0.51	97.2583	8.62626	70.889	10.7151	0.558	0.558 ( 0.496 - 0.62 )	1.13437	0.724537
KLK7	BLCA	2.05147	0.221	2.82931	11.2855	5.80426	10.3081	0.631	0.631 ( 0.574 - 0.688 )	1.47777	0.00946494
KLK7	BRCA	0.0961454	6.01e-25	220.874	6.4802	21.236	8.70832	0.804	0.804 ( 0.78 - 0.828 )	0.761015	0.0931564
KLK7	COAD	18.9259	2.29e-70	1.20505	1.30014	22.8066	7.69288	0.939	0.939 ( 0.926 - 0.952 )	0.894959	0.647945
KLK7	ESCA	6.0789	0.0484	41.5842	13.9334	252.786	10.1869	0.702	0.702 ( 0.635 - 0.769 )	0.786556	0.302114
KLK7	HNSC	0.411807	0.0024	1693.85	5.65215	697.538	9.35189	0.624	0.624 ( 0.579 - 0.669 )	0.988393	0.93124
KLK7	KICH	0.0389821	2.96e-07	34.8928	10.152	1.36019	1.55502	0.91	0.91 ( 0.871 - 0.949 )	2.17023	0.261403
KLK7	KIRC	0.0339898	1.59e-18	50.2307	11.2906	1.70733	2.57256	0.867	0.867 ( 0.84 - 0.894 )	1.08639	0.586216
KLK7	KIRP	0.020821	8.28e-12	86.1961	8.11638	1.79469	2.71141	0.906	0.906 ( 0.871 - 0.941 )	2.50199	0.00285064
KLK7	LIHC	1.09092	0.347	1.17232	1.83356	1.27891	1.89435	0.559	0.559 ( 0.519 - 0.599 )	1.06424	0.777125
KLK7	LUAD	0.213169	5.98e-12	47.7818	3.79343	10.1856	8.10736	0.751	0.751 ( 0.715 - 0.787 )	1.0147	0.921417
KLK7	LUSC	0.937201	0.772	39.6635	4.17244	37.1727	9.35841	0.513	0.513 ( 0.472 - 0.554 )	1.25241	0.103009
KLK7	PRAD	0.70001	0.0157	3.50466	2.70263	2.4533	2.41313	0.617	0.617 ( 0.575 - 0.659 )	1.67441	0.423662
KLK7	STAD	2.00415	0.171	18.9342	17.6099	37.9469	10.4448	0.603	0.603 ( 0.558 - 0.648 )	0.862083	0.355059
KLK7	THCA	24.0585	5.64e-38	6.24827	2.98194	150.324	14.9628	0.801	0.801 ( 0.778 - 0.824 )	0.344304	0.0390389
KLK7	UCEC	1.07208	0.879	32.2416	7.65111	34.5655	10.9909	0.491	0.491 ( 0.43 - 0.552 )	1.91124	0.0775778
KLK8	BLCA	1.89443	0.249	3.24701	9.85007	6.15123	10.584	0.562	0.562 ( 0.5 - 0.624 )	1.59524	0.00200356
KLK8	BRCA	0.13856	1.12e-25	57.141	4.66394	7.91746	7.00544	0.787	0.787 ( 0.762 - 0.812 )	0.716156	0.0402346
KLK8	COAD	14.2914	1.94e-64	1.08319	1.23231	15.4803	7.4111	0.928	0.928 ( 0.914 - 0.942 )	1.02074	0.932621
KLK8	ESCA	11.652	0.0162	8.57014	16.5627	99.859	9.08875	0.748	0.748 ( 0.688 - 0.808 )	0.874577	0.565818
KLK8	HNSC	0.657189	0.179	894.72	7.09091	588	7.59437	0.6	0.6 ( 0.555 - 0.645 )	0.94963	0.702835
KLK8	KICH	0.665743	0.0209	1.71554	2.20531	1.14211	1.536	0.666	0.666 ( 0.602 - 0.73 )	0.470316	0.466856
KLK8	KIRC	0.760702	0.000167	1.60604	1.74915	1.22172	1.67011	0.656	0.656 ( 0.621 - 0.691 )	1.70591	0.000873732
KLK8	KIRP	0.777815	0.0263	1.66268	1.74961	1.29326	2.22776	0.706	0.706 ( 0.655 - 0.757 )	1.90818	0.0468108
KLK8	LIHC	1.05703	0.362	1.10823	1.44157	1.17143	1.83118	0.518	0.518 ( 0.477 - 0.559 )	1.40575	0.178561
KLK8	LUAD	2.95948	3.24e-12	1.86559	2.28489	5.52116	9.09161	0.609	0.609 ( 0.574 - 0.644 )	1.31934	0.0616205
KLK8	LUSC	15.1525	8.21e-36	2.11605	2.3957	32.0634	10.5484	0.827	0.827 ( 0.805 - 0.849 )	1.2765	0.0767842
KLK8	PRAD	0.936561	0.293	1.30213	1.52611	1.21953	1.55317	0.567	0.567 ( 0.526 - 0.608 )	0.582091	0.488787
KLK8	STAD	2.8698	0.0341	4.9311	15.9086	14.1512	8.479	0.701	0.701 ( 0.663 - 0.739 )	0.727792	0.0489937
KLK8	THCA	1.9119	7.35e-12	1.47885	1.70963	2.82742	3.08796	0.668	0.668 ( 0.636 - 0.7 )	1.19482	0.724169
KLK8	UCEC	1.0369	0.936	40.8815	7.3662	42.3898	12.0251	0.5	0.5 ( 0.44 - 0.56 )	1.26986	0.507794
KLK9	BLCA	1.68896	0.179	1.69192	4.93389	2.85757	5.55946	0.648	0.648 ( 0.592 - 0.704 )	1.27225	0.109528
KLK9	BRCA	0.980942	0.677	1.40586	1.52256	1.37906	2.21684	0.6	0.6 ( 0.572 - 0.628 )	0.784705	0.233722
KLK9	COAD	1.74054	1.5e-26	1	1	1.74054	2.20774	0.727	0.727 ( 0.692 - 0.762 )	1.45983	0.118273
KLK9	ESCA	4.89187	0.0399	4.79577	8.99399	23.4603	10.4825	0.706	0.706 ( 0.64 - 0.772 )	1.05408	0.821631
KLK9	HNSC	1.82511	0.103	101.471	10.2767	185.196	7.6667	0.571	0.571 ( 0.53 - 0.612 )	0.921771	0.547297
KLK9	KICH	1.0197	0.101	1	1	1.0197	1.09997	0.523	0.523 ( 0.458 - 0.588 )	3.77877e-08	0.467654
KLK9	KIRC	1.06764	6.03e-05	1.01667	1.0717	1.08545	1.38066	0.532	0.532 ( 0.498 - 0.566 )	1.34591	0.168055
KLK9	KIRP	1.02122	0.589	1.09054	1.18995	1.11367	1.4918	0.451	0.451 ( 0.398 - 0.504 )	1.58807	0.259262
KLK9	LIHC	0.972586	0.608	1.07417	1.45239	1.04473	1.22688	0.49	0.49 ( 0.448 - 0.532 )	1.20531	0.589547
KLK9	LUAD	1.35311	6.5e-09	1.05539	1.30601	1.42806	2.26623	0.601	0.601 ( 0.566 - 0.636 )	1.17891	0.335889
KLK9	LUSC	6.76755	4.06e-58	1.1489	1.45594	7.77525	6.65606	0.844	0.844 ( 0.823 - 0.865 )	1.01538	0.911934
KLK9	PRAD	1.00414	0.89	1.05808	1.22679	1.06246	1.21294	0.503	0.503 ( 0.463 - 0.543 )	1.22726e-08	0.283186
KLK9	STAD	0.856628	0.581	2.30708	5.02651	1.97631	2.92884	0.436	0.436 ( 0.389 - 0.483 )	0.909382	0.558391
KLK9	THCA	1.08191	1.57e-09	1.00586	1.04588	1.08825	1.29161	0.563	0.563 ( 0.526 - 0.6 )	1.37918	0.614508
KLK9	UCEC	1.4822	0.00138	1.25183	1.56397	1.85546	2.65255	0.61	0.61 ( 0.555 - 0.665 )	1.26903	0.510021
KLK10	BLCA	0.656863	0.448	29.1206	9.99852	19.1283	12.5921	0.592	0.592 ( 0.525 - 0.659 )	1.33881	0.0522868
KLK10	BRCA	0.186063	1.91e-21	172.9	4.38149	32.1702	9.29018	0.74	0.74 ( 0.714 - 0.766 )	0.682797	0.0197598
KLK10	COAD	14.9906	3.52e-45	25.5258	1.79883	382.647	6.09131	0.905	0.905 ( 0.888 - 0.922 )	0.994196	0.980879
KLK10	ESCA	5.8588	0.0496	188.898	13.4921	1106.72	7.98459	0.707	0.707 ( 0.641 - 0.773 )	0.867686	0.541991
KLK10	HNSC	0.573336	0.0366	5582.97	5.10936	3200.92	6.58164	0.609	0.609 ( 0.564 - 0.654 )	1.13842	0.338189
KLK10	KICH	0.4972	0.00517	7.69811	2.60526	3.8275	3.21495	0.71	0.71 ( 0.648 - 0.772 )	0.860407	0.822556
KLK10	KIRC	0.451276	2.24e-08	5.54453	2.78283	2.50211	3.18436	0.758	0.758 ( 0.725 - 0.791 )	2.12301	1.21648e-06
KLK10	KIRP	0.767221	0.179	4.20384	2.74939	3.22528	3.63407	0.626	0.626 ( 0.573 - 0.679 )	1.69045	0.0822907
KLK10	LIHC	0.191002	2.48e-15	12.0221	2.87652	2.29623	3.2922	0.858	0.858 ( 0.825 - 0.891 )	1.1828	0.339941
KLK10	LUAD	0.177697	2.17e-42	492.613	1.66199	87.5358	7.03259	0.79	0.79 ( 0.755 - 0.825 )	0.878651	0.383367
KLK10	LUSC	0.59825	4.59e-05	421.681	1.7733	252.271	8.2525	0.549	0.549 ( 0.507 - 0.591 )	1.10659	0.463234
KLK10	PRAD	0.585995	7.39e-05	185.645	2.31553	108.787	3.11348	0.652	0.652 ( 0.611 - 0.693 )	0.714289	0.601864
KLK10	STAD	2.43974	0.0265	108.721	9.01955	265.251	9.07421	0.633	0.633 ( 0.59 - 0.676 )	0.734556	0.0546351
KLK10	THCA	31.3281	3.23e-45	15.836	2.76031	496.112	12.136	0.848	0.848 ( 0.829 - 0.867 )	0.296553	0.0180221
KLK10	UCEC	1.25336	0.486	286.787	4.06045	359.449	6.89155	0.558	0.558 ( 0.5 - 0.616 )	0.819052	0.576799
KLK11	BLCA	0.470705	0.271	20.2367	17.4049	9.5255	8.70515	0.562	0.562 ( 0.495 - 0.629 )	1.15612	0.335235
KLK11	BRCA	0.165209	3.48e-19	96.2479	5.56749	15.901	11.4763	0.727	0.727 ( 0.7 - 0.754 )	0.864647	0.374909
KLK11	COAD	3.46345	3.14e-15	19.0068	1.84893	65.829	5.91469	0.736	0.736 ( 0.702 - 0.77 )	0.822505	0.421482
KLK11	ESCA	0.459807	0.425	790.115	21.5173	363.3	7.32588	0.694	0.694 ( 0.607 - 0.781 )	0.8835	0.590387
KLK11	HNSC	0.197788	7.6e-20	4245.42	2.13401	839.694	5.80285	0.834	0.834 ( 0.797 - 0.871 )	0.949176	0.700238
KLK11	KICH	0.54834	0.0876	4.26089	3.96756	2.33642	5.41188	0.675	0.675 ( 0.611 - 0.739 )	0.987094	0.984577
KLK11	KIRC	0.53584	1.74e-05	2.59976	3.06405	1.39306	2.26299	0.702	0.702 ( 0.668 - 0.736 )	1.75621	0.000208296
KLK11	KIRP	0.685283	0.0484	2.42328	2.68422	1.66063	2.91625	0.7	0.7 ( 0.649 - 0.751 )	1.99475	0.0208617
KLK11	LIHC	0.197821	8.25e-15	9.83052	2.90087	1.94468	3.80581	0.871	0.871 ( 0.839 - 0.903 )	0.95264	0.791084
KLK11	LUAD	0.175929	7.89e-35	664.038	1.79528	116.823	9.30735	0.734	0.734 ( 0.697 - 0.771 )	0.663893	0.00587485
KLK11	LUSC	0.208999	2.9e-29	578.149	1.76386	120.833	7.5333	0.737	0.737 ( 0.697 - 0.777 )	1.11439	0.432277
KLK11	PRAD	0.717958	0.12	1632.48	4.09265	1172.06	5.77711	0.573	0.573 ( 0.532 - 0.614 )	0.473726	0.271068
KLK11	STAD	0.397002	0.064	259.894	16.329	103.178	8.88393	0.621	0.621 ( 0.571 - 0.671 )	0.782253	0.124881
KLK11	THCA	19.542	1.28e-36	2.65728	2.86057	51.9285	15.9326	0.8	0.8 ( 0.777 - 0.823 )	0.630714	0.358563
KLK11	UCEC	0.777059	0.567	187.42	7.21852	145.636	8.90994	0.531	0.531 ( 0.47 - 0.592 )	0.62455	0.190538
KLK12	BLCA	0.769668	0.667	2.74283	13.3974	2.11107	3.97833	0.431	0.431 ( 0.369 - 0.493 )	1.36427	0.0389793
KLK12	BRCA	1.07412	0.481	2.62017	2.60411	2.81437	4.72173	0.419	0.419 ( 0.391 - 0.447 )	0.823107	0.23226
KLK12	COAD	2.98519	5.51e-08	8.41351	2.58671	25.1159	6.43998	0.678	0.678 ( 0.639 - 0.717 )	0.579596	0.0262032
KLK12	ESCA	0.798763	0.799	29.8766	16.4911	23.8643	10.8533	0.51	0.51 ( 0.423 - 0.597 )	1.05685	0.810827
KLK12	HNSC	0.116888	1.39e-09	991.868	6.31173	115.938	9.89139	0.772	0.772 ( 0.731 - 0.813 )	0.891441	0.396443
KLK12	KICH	1.05711	0.0575	1.01076	1.05495	1.06848	1.2429	0.542	0.542 ( 0.478 - 0.606 )	1.2039e-08	0.237216
KLK12	KIRC	1.03332	0.000512	1.00567	1.04911	1.03917	1.18769	0.527	0.527 ( 0.493 - 0.561 )	1.99012	0.00258703
KLK12	KIRP	0.951517	0.376	1.12023	1.35595	1.06592	1.25409	0.53	0.53 ( 0.478 - 0.582 )	1.01678	0.977876
KLK12	LIHC	0.911777	0.147	1.15068	1.54377	1.04916	1.28497	0.53	0.53 ( 0.488 - 0.572 )	0.915506	0.82078
KLK12	LUAD	2.3643	9.05e-06	4.87396	3.10856	11.5235	13.4563	0.54	0.54 ( 0.503 - 0.577 )	0.712099	0.021825
KLK12	LUSC	3.36997	3.15e-12	3.2805	2.4591	11.0552	7.6997	0.658	0.658 ( 0.623 - 0.693 )	1.07037	0.621624
KLK12	PRAD	2.77545	0.000135	19.5848	5.55276	54.3568	6.06975	0.658	0.658 ( 0.624 - 0.692 )	1.24134	0.736906
KLK12	STAD	0.245097	0.00546	19.5736	16.0103	4.79742	5.1669	0.639	0.639 ( 0.589 - 0.689 )	1.14352	0.402004
KLK12	THCA	5.32673	4.32e-24	1.46997	2.2933	7.83014	6.15875	0.791	0.791 ( 0.767 - 0.815 )	0.274335	0.0166549
KLK12	UCEC	3.05751	1.2e-09	1.71763	1.64076	5.25168	6.17129	0.664	0.664 ( 0.613 - 0.715 )	1.11372	0.763077
KLK13	BLCA	0.665584	0.55	6.16356	17.9317	4.10237	6.294	0.552	0.552 ( 0.485 - 0.619 )	1.12593	0.43074
KLK13	BRCA	0.365376	1.6e-20	11.5588	2.45907	4.22331	4.67104	0.754	0.754 ( 0.728 - 0.78 )	0.659668	0.010678
KLK13	COAD	0.283415	3.05e-12	11.6873	2.30083	3.31237	3.26557	0.819	0.819 ( 0.779 - 0.859 )	0.640628	0.0684107
KLK13	ESCA	0.636562	0.594	153.816	14.1335	97.9135	14.6563	0.539	0.539 ( 0.451 - 0.627 )	1.2324	0.364804
KLK13	HNSC	0.122353	1.85e-07	3028.7	9.16439	370.571	9.48592	0.779	0.779 ( 0.739 - 0.819 )	1.03154	0.818929
KLK13	KICH	1.65761	0.000958	1.43767	1.46195	2.38311	2.80445	0.582	0.582 ( 0.519 - 0.645 )	0.906873	0.88415
KLK13	KIRC	1.44769	1.48e-10	1.29495	1.40777	1.87469	2.3772	0.58	0.58 ( 0.547 - 0.613 )	1.51849	0.00601424
KLK13	KIRP	1.41309	0.00385	1.4479	1.79503	2.04601	2.20754	0.64	0.64 ( 0.595 - 0.685 )	1.27802	0.419775
KLK13	LIHC	1.39114	6.4e-05	1.15685	1.5458	1.60934	2.66616	0.599	0.599 ( 0.56 - 0.638 )	1.74926	0.00173025
KLK13	LUAD	0.869761	0.429	15.2707	3.28386	13.2818	6.55925	0.568	0.568 ( 0.529 - 0.607 )	0.735973	0.0385197
KLK13	LUSC	2.29449	2.1e-06	13.6101	2.69185	31.2282	7.30889	0.622	0.622 ( 0.585 - 0.659 )	1.21484	0.158312
KLK13	PRAD	0.766875	0.11	14.107	3.09225	10.8183	2.91307	0.604	0.604 ( 0.562 - 0.646 )	0.732361	0.629167
KLK13	STAD	0.497644	0.248	24.9725	32.0509	12.4274	7.29489	0.497	0.497 ( 0.448 - 0.546 )	1.05184	0.752341
KLK13	THCA	6.27745	1.19e-31	3.56929	2.02778	22.406	3.01396	0.902	0.902 ( 0.888 - 0.916 )	0.539257	0.225511
KLK13	UCEC	1.63704	0.0395	11.0377	2.68749	18.0692	4.49598	0.599	0.599 ( 0.543 - 0.655 )	1.08289	0.822741
KLK14	BLCA	1.00131	0.997	3.8481	4.59976	3.85316	4.41839	0.479	0.479 ( 0.413 - 0.545 )	0.899538	0.481586
KLK14	BRCA	0.462023	1.42e-07	11.5551	4.04661	5.33874	4.95376	0.679	0.679 ( 0.651 - 0.707 )	1.0342	0.836659
KLK14	COAD	0.797717	0.095	3.5265	2.13986	2.81315	2.78157	0.626	0.626 ( 0.579 - 0.673 )	1.0511	0.837406
KLK14	ESCA	1.45109	0.546	8.21233	6.915	11.9169	6.05164	0.572	0.572 ( 0.491 - 0.653 )	0.773511	0.269227
KLK14	HNSC	1.6089	0.117	28.6991	6.45342	46.1738	9.68077	0.554	0.554 ( 0.512 - 0.596 )	0.905019	0.461842
KLK14	KICH	1.58749	1.83e-07	1.29644	1.26241	2.05807	1.72224	0.778	0.778 ( 0.731 - 0.825 )	1.72127	0.438305
KLK14	KIRC	1.45659	2.55e-15	1.25092	1.33863	1.82207	1.82484	0.696	0.696 ( 0.668 - 0.724 )	1.85517	5.92397e-05
KLK14	KIRP	1.58075	5.2e-09	1.54917	1.36805	2.44885	2.02091	0.698	0.698 ( 0.657 - 0.739 )	1.12196	0.703376
KLK14	LIHC	1.14284	0.0865	1.3348	1.65269	1.52546	1.74806	0.573	0.573 ( 0.533 - 0.613 )	0.890022	0.512466
KLK14	LUAD	0.765029	0.124	6.53186	3.22135	4.99707	6.23889	0.627	0.627 ( 0.588 - 0.666 )	0.728687	0.0329153
KLK14	LUSC	1.48094	0.00574	5.13386	2.34994	7.60294	4.82559	0.535	0.535 ( 0.495 - 0.575 )	1.00119	0.993123
KLK14	PRAD	2.05229	0.000101	9.13247	3.19555	18.7425	4.40887	0.642	0.642 ( 0.607 - 0.677 )	0.414067	0.187952
KLK14	STAD	1.15173	0.273	2.86326	1.98483	3.29771	2.95528	0.494	0.494 ( 0.445 - 0.543 )	1.09951	0.552877
KLK14	THCA	0.919093	0.187	1.94286	1.57448	1.78567	1.67612	0.57	0.57 ( 0.531 - 0.609 )	2.16967	0.141134
KLK14	UCEC	1.57239	0.0542	8.71223	2.61812	13.699	4.68346	0.575	0.575 ( 0.518 - 0.632 )	0.662586	0.248305
KLK15	BLCA	1.14906	0.00754	1.05824	1.20018	1.21598	1.65961	0.564	0.564 ( 0.502 - 0.626 )	0.988777	0.949978
KLK15	BRCA	1.04891	0.014	1.0578	1.19117	1.10954	1.39927	0.527	0.527 ( 0.5 - 0.554 )	1.5572	0.0238469
KLK15	COAD	0.155733	5.91e-18	59.9146	2.41757	9.33071	3.32105	0.897	0.897 ( 0.865 - 0.929 )	1.05969	0.811531
KLK15	ESCA	1.08851	0.672	1.71435	1.83198	1.86609	2.61454	0.478	0.478 ( 0.391 - 0.565 )	1.22177	0.38547
KLK15	HNSC	0.808454	0.194	1.60688	2.88699	1.29909	1.58901	0.498	0.498 ( 0.455 - 0.541 )	1.1785	0.23439
KLK15	KICH	131.9	1.81e-33	4.05059	2.15981	534.274	4.50821	0.97	0.97 ( 0.955 - 0.985 )	0.439114	0.232839
KLK15	KIRC	0.415598	2.42e-13	3.27767	2.20047	1.36219	3.35107	0.887	0.887 ( 0.862 - 0.912 )	1.09785	0.655785
KLK15	KIRP	0.360595	1.79e-08	3.73886	2.15912	1.34821	2.67783	0.897	0.897 ( 0.861 - 0.933 )	1.54704	0.194542
KLK15	LIHC	1.26038	2.35e-12	1	1	1.26038	1.84827	0.609	0.609 ( 0.571 - 0.647 )	1.27252	0.239432
KLK15	LUAD	1.15456	2.22e-08	1.02109	1.09719	1.17891	1.65483	0.572	0.572 ( 0.536 - 0.608 )	1.00614	0.974639
KLK15	LUSC	1.25632	2.57e-18	1.01016	1.07484	1.26908	1.67638	0.654	0.654 ( 0.619 - 0.689 )	1.01714	0.90805
KLK15	PRAD	4.96154	3.7e-12	16.7752	3.59908	83.2308	3.03157	0.842	0.842 ( 0.821 - 0.863 )	0.478037	0.277233
KLK15	STAD	1.39859	0.0395	1.7699	2.38563	2.47537	3.30819	0.585	0.585 ( 0.539 - 0.631 )	1.09852	0.556374
KLK15	THCA	0.162825	5.04e-34	16.0353	1.95012	2.61096	3.40687	0.905	0.905 ( 0.879 - 0.931 )	1.93588	0.193997
KLK15	UCEC	1.05769	0.67	1.43854	1.75906	1.52153	2.25172	0.479	0.479 ( 0.418 - 0.54 )	0.797721	0.556367
